# Supplementary material for: Therapeutic Mechanism and Key Alkaloids of Uncaria rhynchophylla in Alzheimer’s Disease From the Perspective of Pathophysiological Processes
Source: Front Pharmacol. 2021 Dec 15;12:806984. doi: 10.3389/fphar.2021.806984 (PMC8715940; doi:10.3389/fphar.2021.806984)
Supplement: Supplementary file 4 [file DataSheet1.xlsx]

## Sheet: Supplementary Table 1
Targets	Cor (Aβ)	Cor (tau)	Description					AD pathway	Description	36
ADAM17	0.571,***	0.368,ns	ADAM metallopeptidase domain 17					ADAM17	ADAM metallopeptidase domain 17
ADK	0.793,***	0.406,ns	adenosine kinase		Cor (Aβ)	38		AKT1	AKT serine/threonine kinase 1
ADRA1B	-0.447,**	-0.374,ns	adrenoceptor alpha 1B		Cor (tau)	29		APH1A	aph-1 homolog A, gamma-secretase subunit
ADRA2A	-0.474,**	-0.080,ns	adrenoceptor alpha 2A		Cor (Aβ and tau)	40		APH1B	aph-1 homolog B, gamma-secretase subunit
BACE1	-0.487,***	-0.482,ns	beta-secretase 1		Total	107		BACE1	beta-secretase 1
CAMK2D	-0.334,*	-0.361,ns	calcium/calmodulin dependent protein kinase II delta					BAD	BCL2 associated agonist of cell death
CAPN1	0.327,*	0.419,ns	calpain 1					CAPN1	calpain 1
CDK2	0.591,***	0.488,ns	cyclin dependent kinase 2					CASP3	caspase 3
CDK5R1	-0.576,***	-0.497,ns	cyclin dependent kinase 5 regulatory subunit 1					CDK5	cyclin dependent kinase 5
CPT2	0.391,**	0.328,ns	carnitine palmitoyltransferase 2					CDK5R1	cyclin dependent kinase 5 regulatory subunit 1
CSNK2A1	-0.320,*	-0.020,ns	casein kinase 2 alpha 1					CHRM3	cholinergic receptor muscarinic 3
CTSL	0.324,*	0.055,ns	cathepsin L					CHUK	component of inhibitor of nuclear factor kappa B kinase complex
CX3CR1	0.832,***	0.485,ns	C-X3-C motif chemokine receptor 1					CSNK2A1	casein kinase 2 alpha 1
DDAH1	0.521,***	0.227,ns	dimethylarginine dimethylaminohydrolase 1					EIF2AK3	eukaryotic translation initiation factor 2 alpha kinase 3
EIF2AK3	-0.440,**	-0.171,ns	eukaryotic translation initiation factor 2 alpha kinase 3					ERN1	endoplasmic reticulum to nucleus signaling 1
FKBP1A	-0.329,*	0.276,ns	FKBP prolyl isomerase 1A					GRIN2B	glutamate ionotropic receptor NMDA type subunit 2B
FLT1	0.466,**	-0.119,ns	fms related receptor tyrosine kinase 1					GRM5	glutamate metabotropic receptor 5
GRIN2B	-0.520,***	-0.156,ns	glutamate ionotropic receptor NMDA type subunit 2B					GSK3B	glycogen synthase kinase 3 beta
HCRTR1	-0.503,***	-0.505,ns	hypocretin receptor 1					IKBKB	inhibitor of nuclear factor kappa B kinase subunit beta
HTR4	-0.382,*	0.290,ns	5-hydroxytryptamine receptor 4					INSR	insulin receptor
IL6ST	0.524,***	0.369,ns	interleukin 6 cytokine family signal transducer					MAP3K5	mitogen-activated protein kinase kinase kinase 5
JAK3	0.657,***	0.435,ns	Janus kinase 3					MAPK10	mitogen-activated protein kinase 10
MAP3K8	0.488,***	0.205,ns	mitogen-activated protein kinase kinase kinase 8					MAPK3	mitogen-activated protein kinase 3
MERTK	0.468,**	0.329,ns	MER proto-oncogene, tyrosine kinase					MAPK8	mitogen-activated protein kinase 8
NMT1	0.303,*	0.231,ns	N-myristoyltransferase 1					MAPK9	mitogen-activated protein kinase 9
NOS2	0.327,*	-0.455,ns	nitric oxide synthase 2					MME	membrane metalloendopeptidase
OPRL1	-0.443,**	-0.376,ns	opioid related nociceptin receptor 1					MTOR	mechanistic target of rapamycin kinase
PDE4D	-0.418,**	-0.369,ns	phosphodiesterase 4D					NCSTN	nicastrin
PIK3CD	0.502,***	-0.106,ns	phosphatidylinositol-4,5-bisphosphate 3-kinase catalytic subunit delta					NOS1	nitric oxide synthase 1
PIM2	-0.489,***	-0.209,ns	Pim-2 proto-oncogene, serine/threonine kinase					NOS2	nitric oxide synthase 2
PLD1	0.494,***	0.051,ns	phospholipase D1					PIK3CA	phosphatidylinositol-4,5-bisphosphate 3-kinase catalytic subunit alpha
PLD2	0.522,***	0.322,ns	phospholipase D2					PIK3CD	phosphatidylinositol-4,5-bisphosphate 3-kinase catalytic subunit delta
PPIA	-0.341,*	-0.402,ns	peptidylprolyl isomerase A					PSEN1	presenilin 1
PTGS1	0.636,***	0.342,ns	prostaglandin-endoperoxide synthase 1					PSEN2	presenilin 2
SMO	0.389,**	0.468,ns	smoothened, frizzled class receptor					PSENEN	presenilin enhancer, gamma-secretase subunit
TACR3	-0.373,*	-0.273,ns	tachykinin receptor 3					PTGS2	prostaglandin-endoperoxide synthase 2
TRHR	-0.434,**	0.318,ns	thyrotropin releasing hormone receptor
TYK2	0.440,**	0.163,ns	tyrosine kinase 2
AMPD2	0.024,ns	-0.649,**	adenosine monophosphate deaminase 2
BIRC2	-0.162,ns	-0.607,*	baculoviral IAP repeat containing 2
CCND1	0.288,ns	0.564,*	cyclin D1
CCNT1	-0.247,ns	-0.577,*	cyclin T1
CDC25B	-0.215,ns	-0.678,**	cell division cycle 25B
CHRM2	-0.263,ns	-0.593,*	cholinergic receptor muscarinic 2
ECE1	-0.075,ns	-0.561,*	endothelin converting enzyme 1
GHRL	0.013,ns	0.515,*	ghrelin and obestatin prepropeptide
HTR1A	-0.232,ns	-0.574,*	5-hydroxytryptamine receptor 1A
HTR2B	-0.114,ns	0.616,*	5-hydroxytryptamine receptor 2B
HTR3A	-0.129,ns	0.569,*	5-hydroxytryptamine receptor 3A
IMPDH2	0.202,ns	0.707,**	inosine monophosphate dehydrogenase 2
ITK	0.248,ns	0.699,**	IL2 inducible T cell kinase
JUN	0.065,ns	0.601,*	Jun proto-oncogene, AP-1 transcription factor subunit
LCK	-0.164,ns	0.582,*	LCK proto-oncogene, Src family tyrosine kinase
LIMK1	-0.217,ns	-0.573,*	LIM domain kinase 1
MAPK10	-0.268,ns	-0.639,*	mitogen-activated protein kinase 10
MAPK11	-0.295,ns	-0.570,*	mitogen-activated protein kinase 11
MAPK3	0.287,ns	0.686,**	mitogen-activated protein kinase 3
MME	0.041,ns	-0.515,*	membrane metalloendopeptidase
MMP3	-0.058,ns	0.737,**	matrix metallopeptidase 3
NPY5R	-0.279,ns	-0.556,*	neuropeptide Y receptor Y5
PDE10A	-0.103,ns	-0.616,*	phosphodiesterase 10A
PDE7A	-0.228,ns	-0.689,**	phosphodiesterase 7A
PDPK1	-0.001,ns	-0.588,*	3-phosphoinositide dependent protein kinase 1
PER2	-0.159,ns	-0.599,*	period circadian regulator 2
PLA2G7	0.113,ns	0.605,*	phospholipase A2 group VII
SSTR2	-0.234,ns	-0.544,*	somatostatin receptor 2
TIE1	-0.133,ns	-0.519,*	tyrosine kinase with immunoglobulin like and EGF like domains 1
ADORA3	0.905,***	0.909,***	adenosine A3 receptor
ADRB1	-0.324,*	-0.584,*	adrenoceptor beta 1
ADRB2	0.469,**	0.687,**	adrenoceptor beta 2
AGPAT2	0.707,***	0.680,**	1-acylglycerol-3-phosphate O-acyltransferase 2
ALK	-0.512,***	-0.626,*	ALK receptor tyrosine kinase
AXL	0.875,***	0.690,**	AXL receptor tyrosine kinase
CACNA1G	-0.465,**	-0.626,*	calcium voltage-gated channel subunit alpha1 G
CASK	-0.374,*	-0.565,*	calcium/calmodulin dependent serine protein kinase
CASP1	0.488,***	0.625,*	caspase 1
CCNE1	-0.431,**	-0.592,*	cyclin E1
CCR5	0.769,***	0.616,*	C-C motif chemokine receptor 5
CDK5	-0.539,***	-0.727,**	cyclin dependent kinase 5
CHRNB2	-0.338,*	-0.541,*	cholinergic receptor nicotinic beta 2 subunit
CSF1R	0.796,***	0.727,**	colony stimulating factor 1 receptor
CTSC	0.823,***	0.700,**	cathepsin C
CTSK	-0.392,**	-0.579,*	cathepsin K
DPP7	0.548,***	0.778,***	dipeptidyl peptidase 7
DPP9	-0.471,**	-0.632,*	dipeptidyl peptidase 9
EDNRA	0.495,***	0.667,**	endothelin receptor type A
EPHX1	0.798,***	0.804,***	epoxide hydrolase 1
EPHX2	0.524,***	0.684,**	epoxide hydrolase 2
F9	0.835,***	0.799,***	coagulation factor IX
GABRG2	-0.441,**	-0.763,***	gamma-aminobutyric acid type A receptor subunit gamma2
GSK3B	-0.370,*	-0.764,***	glycogen synthase kinase 3 beta
HRH3	-0.365,*	-0.527,*	histamine receptor H3
IRAK4	0.695,***	0.517,*	interleukin 1 receptor associated kinase 4
MAPK8	-0.566,***	-0.714,**	mitogen-activated protein kinase 8
MAPK9	-0.364,*	-0.743,**	mitogen-activated protein kinase 9
MAST1	-0.460,**	-0.583,*	microtubule associated serine/threonine kinase 1
MEN1	-0.488,***	-0.729,**	menin 1
MMP2	0.689,***	0.536,*	matrix metallopeptidase 2
NTRK2	0.543,***	0.538,*	neurotrophic receptor tyrosine kinase 2
P2RX7	0.405,**	0.879,***	purinergic receptor P2X 7
PREP	-0.618,***	-0.537,*	prolyl endopeptidase
PYGL	0.433,**	0.775,***	glycogen phosphorylase L
STAT3	0.873,***	0.572,*	signal transducer and activator of transcription 3
TGFBR1	0.860,***	0.616,*	transforming growth factor beta receptor 1
TGFBR2	0.885,***	0.519,*	transforming growth factor beta receptor 2
TYRO3	-0.443,**	-0.671,**	TYRO3 protein tyrosine kinase
VRK2	0.435,**	0.557,*	VRK serine/threonine kinase 2

## Sheet: Supplementary Table 2
Term	Pathway	Rich factor	p value	Count	Symbols
hsa05010	Alzheimer disease	0.097561	7.47076e-19	36	AKT1/BAD/CAPN1/CASP3/CDK5/CHRM3/CHUK/CSNK2A1/ERN1/MTOR/GRIN2B/GRM5/GSK3B/IKBKB/INSR/MAP3K5/MME/NOS1/NOS2/PIK3CA/PIK3CD/MAPK3/MAPK8/MAPK9/MAPK10/PSEN1/PSEN2/PTGS2/ADAM17/CDK5R1/EIF2AK3/NCSTN/BACE1/APH1A/PSENEN/APH1B
hsa05022	Pathways of neurodegeneration - multiple diseases	0.0526316	4.70534e-08	25	BAD/CAMK2D/CAPN1/CASP3/CDK5/CHRM3/CSNK2A1/ERN1/MTOR/GRIN2B/GRM5/GSK3B/MAP3K5/NOS1/NOS2/MAPK3/MAPK8/MAPK11/MAPK9/MAPK10/PSEN1/PSEN2/PTGS2/CDK5R1/EIF2AK3
hsa04080	Neuroactive ligand-receptor interaction	0.0703812	5.37342e-10	24	ADORA3/ADRA1B/ADRA2A/ADRB1/ADRB2/CHRM2/CHRM3/CHRNB2/EDNRA/GABRG2/GRIN2B/GRM5/HCRTR1/HTR1A/HTR2B/HTR4/NPY5R/OPRL1/P2RX7/SSTR2/TACR3/TRHR/HRH3/GHRL
hsa04024	cAMP signaling pathway	0.106481	6.60164e-13	23	ADRB1/ADRB2/AKT1/BAD/CAMK2D/CHRM2/EDNRA/GRIN2B/HTR1A/HTR4/JUN/PDE4D/PIK3CA/PIK3CD/PLD1/PLD2/MAPK3/MAPK8/MAPK9/MAPK10/SSTR2/PDE10A/GHRL
hsa04210	Apoptosis	0.154412	1.37681e-14	21	AKT1/BIRC2/BAD/CAPN1/CASP3/CTSC/CHUK/CTSK/CTSL/ERN1/IKBKB/JUN/MAP3K5/PDPK1/PIK3CA/PIK3CD/MAPK3/MAPK8/MAPK9/MAPK10/EIF2AK3
hsa04010	MAPK signaling pathway	0.0714286	5.79813e-09	21	AKT1/CASP3/CDC25B/CHUK/MAP3K8/CSF1R/FLT1/IKBKB/INSR/JUN/MAP3K5/NTRK2/MAPK3/MAPK8/MAPK11/MAPK9/MAPK10/TGFBR1/TGFBR2/CACNA1G/IRAK4
hsa04722	Neurotrophin signaling pathway	0.159664	1.15369e-13	19	AKT1/BAD/CAMK2D/GSK3B/IKBKB/JUN/MAP3K5/NTRK2/PDPK1/PIK3CA/PIK3CD/MAPK3/MAPK8/MAPK11/MAPK9/MAPK10/PSEN1/PSEN2/IRAK4
hsa04668	TNF signaling pathway	0.151786	4.99683e-12	17	AKT1/BIRC2/CASP3/CHUK/MAP3K8/IKBKB/JUN/MAP3K5/MMP3/PIK3CA/PIK3CD/MAPK3/MAPK8/MAPK11/MAPK9/MAPK10/PTGS2
hsa04068	FoxO signaling pathway	0.129771	4.18698e-11	17	AKT1/CCND1/CDK2/CHUK/IKBKB/INSR/PDPK1/PIK3CA/PIK3CD/MAPK3/MAPK8/MAPK11/MAPK9/MAPK10/STAT3/TGFBR1/TGFBR2
hsa04014	Ras signaling pathway	0.0732759	1.17836e-07	17	AKT1/BAD/CHUK/CSF1R/FLT1/GRIN2B/IKBKB/INSR/NTRK2/PIK3CA/PIK3CD/PLD1/PLD2/MAPK3/MAPK8/MAPK9/MAPK10
hsa04020	Calcium signaling pathway	0.079602	1.02858e-07	16	ADRA1B/ADRB1/ADRB2/CAMK2D/CHRM2/CHRM3/EDNRA/GRM5/HTR2B/HTR4/NOS1/NOS2/P2RX7/TACR3/TRHR/CACNA1G
hsa04933	AGE-RAGE signaling pathway in diabetic complications	0.15	9.08407e-11	15	AKT1/CCND1/CASP3/JUN/MMP2/PIK3CA/PIK3CD/MAPK3/MAPK8/MAPK11/MAPK9/MAPK10/STAT3/TGFBR1/TGFBR2
hsa04620	Toll-like receptor signaling pathway	0.134615	1.64929e-09	14	AKT1/CHUK/MAP3K8/CTSK/IKBKB/JUN/PIK3CA/PIK3CD/MAPK3/MAPK8/MAPK11/MAPK9/MAPK10/IRAK4
hsa04926	Relaxin signaling pathway	0.108527	2.17774e-08	14	AKT1/JUN/MMP2/NOS1/NOS2/PIK3CA/PIK3CD/MAPK3/MAPK8/MAPK11/MAPK9/MAPK10/TGFBR1/TGFBR2
hsa01522	Endocrine resistance	0.132653	7.58416e-09	13	AKT1/BAD/CCND1/MTOR/JUN/MMP2/PIK3CA/PIK3CD/MAPK3/MAPK8/MAPK11/MAPK9/MAPK10
hsa04931	Insulin resistance	0.12037	2.17774e-08	13	AKT1/MTOR/GSK3B/IKBKB/INSR/PDPK1/PIK3CA/PIK3CD/MAPK8/MAPK9/MAPK10/PYGL/STAT3
hsa04071	Sphingolipid signaling pathway	0.109244	5.79813e-08	13	ADORA3/AKT1/MAP3K5/PDPK1/PIK3CA/PIK3CD/PLD1/PLD2/MAPK3/MAPK8/MAPK11/MAPK9/MAPK10
hsa04140	Autophagy - animal	0.0948905	2.70294e-07	13	AKT1/BAD/CTSL/ERN1/MTOR/PDPK1/PIK3CA/PIK3CD/MAPK3/MAPK8/MAPK9/MAPK10/EIF2AK3
hsa04657	IL-17 signaling pathway	0.12766	4.08784e-08	12	CASP3/CHUK/GSK3B/IKBKB/JUN/MMP3/MAPK3/MAPK8/MAPK11/MAPK9/MAPK10/PTGS2
hsa04012	ErbB signaling pathway	0.141176	1.55608e-08	12	AKT1/BAD/CAMK2D/MTOR/GSK3B/JUN/PIK3CA/PIK3CD/MAPK3/MAPK8/MAPK9/MAPK10
